# Supplementary material for: Transition and Transversion Mutations Are Biased towards GC in Transposons of Chilo suppressalis (Lepidoptera: Pyralidae)
Source: Genes (Basel). 2016 Sep 24;7(10):72. doi: 10.3390/genes7100072 (PMC5083911; doi:10.3390/genes7100072)
Supplement: Supplementary file 1 [file genes-07-00072-s001.zip]

Archive with 6 entries (5 files):
- genes-142308-supplementary/
- genes-142308-supplementary/genes-142308-Supplementary file-tables and figures.docx
- genes-142308-supplementary/Supplementary file-Dataset S1.doc
- genes-142308-supplementary/Supplementary file-Dataset S2.doc
- genes-142308-supplementary/Supplementary file-Dataset S3.xls
- genes-142308-supplementary/Supplementary file-Dataset S4.xls
