# Supplementary material for: Transition and Transversion Mutations Are Biased towards GC in Transposons of Chilo suppressalis (Lepidoptera: Pyralidae)
Source: Genes (Basel). 2016 Sep 24;7(10):72. doi: 10.3390/genes7100072 (PMC5083911; doi:10.3390/genes7100072)
Supplement: Supplementary file 1 [file genes-07-00072-s001.zip › genes-142308-supplementary/Supplementary file-Dataset S3.xls]

## Sheet: CsuPLE1.1 copies-Group 1
Numbering	1	2	3	4	5	6	7	8	9	10	11	12	13	14	15	16	17	18	19	20	21	22	23	24	25	26	27	28	29	30	31	32	33	34	35	36	37	38	39	40	41	42	43	44	45	46	47	48	49
position in sequence	51	52	75	297	422	498	504	510	530	534	557	596	650bp	686bp	718bp	758bp	759bp	769bp	801bp	816bp	826bp	931bp	977bp	1002bp	1116bp	1203bp	1205bp	1270bp	1291bp	1337bp	1423bp	1447bp	1457bp	1462bp	1489bp	1553bp	1574bp	1690bp	1740bp	1829bp	1838bp	1884bp	1948bp	2024bp	2033bp	2040bp	2180	2186	2252
position of a codon in ORF	outside of the ORF region												pos 2	pos 2	pos 1	pos 2	pos 3	pos 1	pos 3	pos 3	pos 1	pos 1	pos 2	pos 3	pos 3	pos 3	pos 2	pos 1	pos 1	pos 2	pos 1	pos 1	pos 2	pos 1	pos 1	pos 2	pos 2	pos 1	pos 3	pos 2	pos 2	pos 3	pos 1	pos 2	pos 2	pos 3	outside of the ORF region
transition		A→G		T→C	T→C		A→G	T→C	T→C	T→C	A→G	T→C	A→G	G→A	G→A	G→A		C→T		G→A	T→C	C→T	A→G	T→C	A→G	A→G	G→A	A→G	A→G	G→A	A→G	A→G	T→C	T→C	A→G	A→G	C→T					T→C	A→G	A→G	A→G	C→T			T→C
													GAA→GGA	AGG→AAG	GCA→ACA	TGC→TAC		CGC→TGC		TCG→TCA	TCA→CCA	CTC→TTC	AAT→AGT	ACT→ACC	TTA→TTG	AAA→AAG	GGT→GAT	ATG→GTG	ACA→GCA	AGC→AAC	ACG→GCG	AAG→GAG	CTT→CCT	TGC→CGC	ACA→GCA	TAC→TGC	ACG→ATG					GAT→GAC	AGA→GGA	CAA→CGA	CAA→CGA	CAC→CAT
													Glu→Gly	Arg→Lys	Ala→Thr	Cys→Tyr		Arg→Cys		Ser→Ser	Ser→Pro	Leu→Phe	Asn→Ser	Thr→Thr	Leu→Leu	Lys→Lys	Gly→Asp	Met→Val	Thr→Ala	Ser→Asn	Thr→Ala	Lys→Glu	Leu→Pro	Cys→Arg	Thr→Ala	Tyr→Cys	Thr→Met					Asp→Asp	Arg→Gly	Gln→Arg	Gln→Arg	His→His
													missense	missense	missense	missense		missense		synonymous	missense	missense	missense	synonymous	synonymous	synonymous	missense	missense	missense	missense	missense	missense	missense	missense	missense	missense	missense					synonymous	missense	missense	missense	synonymous
transversion	T→A		G→T			T→A											C→G		T→A																			G→T	A→T	A→C	A→T						A→T	C→A
																	TGC→TGG		GAT→GAA																			GTC→TTC	GGA→GGT	GAT→GCA	GAA→GTA
																	Cys→Trp		Asp→Glu																			Val→Phe	Gly→Gly	Asp→Ala	Glu→Val
																	missense		missense																			missense	synonymous	missense	missense
		Notes:	An example of data statistics
			Patterns		Four Groups				Mean	SE
					G1	G2	G3	G4
			Transition		39	52	38	50	44.75	3.63719
			Transversion		14	19	20	19	18	1.35401
[truncated: 4 more columns]

## Sheet: CsuPLE1.1 copies- Group2
Numbering	1	2	3	4	5	6	7	8	9	10	11	12	13	14	15	16	17	18	19	20	21	22	23	24	25	26	27	28	29	30	31	32	33	34	35	36	37	38	39	40	41	42	43	44	45	46	47	48	49
position in sequence	50	52	75	79	111	141	189	200	237	310	363	525	536	607	678	679	689	729	739	740	751	801	816	826	908	936	1012	1034	1070	1092	1113	1207	1216	1223	1253	1319	1370	1499	1541	1558	1574	1689	1690	1695	1712	1733	1745	1780	1811
position of a codon in ORF	outside of the ORF region														pos 3	pos 1	pos 2	pos 3	pos 1	pos 2	pos 1	pos 3	pos 3	pos 1	pos 2	pos 3	pos 1	pos 1	pos 2	pos 3	pos 3	pos 1	pos 1	pos 2	pos 2	pos 2	pos 2	pos 2	pos 2	pos 1	pos 2	pos 3	pos 1	pos 3	pos 2	pos 2	pos 2	pos 1	pos 2
transition		A→G		A→G	T→C	T→C	A→G	A→G	A→G		A→G	C→T	A→G		T→C	A→G			C→T	C→T	G→A		G→A	T→C		C→T	T→C	T→C	A→G	T→C				G→A	T→C	A→G	C→T	G→A			C→T	T→C		A→G	T→C	T→C	A→G	G→A	T→C
															ACT→ACC	AAA→GAA			CCA→TCA	CCA→CTA	GGC→AGC		TCG→TCA	TCA→CCA		CCC→CCT	TTT→CTT	TTC→CTC	TAC→TGC	GTT→GTC				GGG→GAG	TTA→TCA	GAA→GGA	TCA→TTA	TGT→TAT			ACG→ATG	ATT→ATC		ATA→ATG	GTG→GCG	ATG→ACG	GAT→GGT	GGT→AGT	TTG→TCG
															Thr→Thr	Lys→Glu			Pro→Ser	Pro→Leu	Gly→Ser		Ser→Ser	Ser→Pro		Pro→Pro	Phe→Leu	Phe→Leu	Tyr→Cys	Val→Val				Gly→Glu	Leu→Ser	Glu→Gly	Ser→Leu	Cys→Tyr			Thr→Met	Ile→Ile		Ile→Met	Val→Ala	Met→Thr	Asp→Gly	Gly→Ser	Leu→Ser
															synonymous	missense			missense	missense	missense		synonymous	missense		synonymous	missense	missense	missense	synonymous				missense	missense	missense	missense	missense			missense	synonymous		missense	missense	missense	missense	missense	missense
transversion	A→T		G→T							A→C				G→T			G→C	C→A				T→A			T→G						C→G	A→T	A→C						G→C	A→T			G→T
																	CGT→CCT	CCC→CCA				GAT→GAA			TTG→TGG						TTC→TTG	AAA→TAA	AGG→CGG						GGT→GCT	ACG→TCG			GTC→TTC
																	Arg→Pro	Pro→Pro				Asp→Glu			Leu→Trp						Phe→Leu	Lys→Stop	Arg→Arg						Gly→Ala	Thr→Ser			Val→Phe
																	missense	synonymous				missense			missense						missense	nonsense	synonymous						missense	missense			missense
[truncated: 22 more columns]

## Sheet: CsuPLE1.1 copies-Group3
Numbering	1	2	3	4	5	6	7	8	9	10	11	12	13	14	15	16	17	18	19	20	21	22	23	24	25	26	27	28	29	30	31	32	33	34	35	36	37	38	39	40	41	42	43	44	45	46	47	48	49
position in sequence	50	51	75	111	151	168	228	369	404	453	526	569	591	633	671	790	803	816	826	931	936	1075	1113	1144	1205	1207	1216	1253	1320	1351	1421	1447	1499	1535	1541	1558	1690	1695	1696	1699	1723	1808	1811	1906	1927	1948	2009	2040	2093
position of a codon in ORF	outside of the ORF region													pos 3	pos 2	pos 1	pos 2	pos 3	pos 1	pos 1	pos 3	pos 1	pos 3	pos 1	pos 2	pos 1	pos 1	pos 2	pos 3	pos 1	pos 2	pos 1	pos 2	pos 2	pos 2	pos 1	pos 1	pos 3	pos 1	pos 1	pos 1	pos 2	pos 2	pos 1	pos 1	pos 1	pos 2	pos 3	pos 2
transition				T→C		T→C	T→C	G→A	T→C	A→G	T→C	T→C		G→A		A→G	A→G	G→A	T→C	C→T	C→T	A→G		A→G	G→A			T→C	A→G	T→C	G→A	A→G	G→A					A→G	G→A	G→A	A→G	C→T			T→C	A→G	A→G	C→T	G→A
														ATG→ATA		AAC→GAC	GAA→GGA	TCG→TCA	TCA→CCA	CTC→TTC	CCC→CCT	AAA→GAA		AGT→GGT	GGT→GAT			TTA→TCA	GAA→GAG	TTT→CTT	GGG→GAG	AAG→GAG	TGT→TAT					ATA→ATG	GAA→AAA	GAA→AAA	AAC→GAC	CCG→CTG			TCA→CCA	AGA→GGA	CAT→CGT	CAC→CAT	GGA→GAA
														Met→Ile		Asn→Asp	Glu→Gly	Ser→Ser	Ser→Pro	Leu→Phe	Pro→Pro	Lys→Glu		Ser→Gly	Gly→Asp			Leu→Ser	Glu→Glu	Phe→Leu	Gly→Glu	Lys→Glu	Cys→Tyr					Ile→Met	Glu→Lys	Glu→Lys	Asn→Asp	Pro→Leu			Ser→Pro	Arg→Gly	His→Arg	His→His	Gly→Glu
														missense		missense	missense	synonymous	missense	missense	synonymous	missense		missense	missense			missense	synonymous	missense	missense	missense	missense					missense	missense	missense	missense	missense			missense	missense	missense	synonymous	missense
transversion	A→T	T→A	G→T		A→T								T→G		G→T								C→G			A→T	A→C							A→T	G→C	A→T	G→T						T→A	G→T
															GGT→GTT								TTC→TTG			AAA→TAA	AGG→CGG							GAA→GTA	GGT→GCT	ACG→TCG	GTC→TTC						TTG→TAG	GTA→TTA
															Gly→Val								Phe→Leu			Lys→Stop	Arg→Arg							Glu→Val	Gly→Ala	Thr→Ser	Val→Phe						Leu→Stop	Val→Leu
															missense								missense			nonsense	synonymous							missense	missense	missense	missense						nonsense	missense
[truncated: 9 more columns]

## Sheet: CsuPLE1.1 copies-Group4
Numbering	1	2	3	4	5	6	7	8	9	10	11	12	13	14	15	16	17	18	19	20	21	22	23	24	25	26	27	28	29	30	31	32	33	34	35	36	37	38	39	40	41	42	43	44	45	46	47	48	49
position in sequence	51	52	240	378	390	432	507	600	607	671	713	734	759	816	826	931	945	1066	1072	1081	1113	1179	1207	1216	1223	1253	1285	1337	1347	1447	1462	1478	1541	1558	1563	1574	1577	1678	1734	1788	1796	1802	1811	1873	1883	1906	1931	2012	2037
position of a codon in ORF	outside of the ORF region									pos 2	pos 2	pos 2	pos 3	pos 3	pos 1	pos 1	pos 3	pos 1	pos 1	pos 1	pos 3	pos 3	pos 1	pos 1	pos 2	pos 2	pos 1	pos 2	pos 3	pos 1	pos 1	pos 2	pos 2	pos 1	pos 3	pos 2	pos 2	pos 1	pos 3	pos 3	pos 2	pos 2	pos 2	pos 1	pos 2	pos 1	pos 2	pos 2	pos 3
transition		A→G	T→C	A→G	T→C	T→C	T→C	A→G				A→G		G→A	T→C	C→T	A→G	A→G	A→G	C→T		A→G				T→C	G→A	G→A	C→T	A→G	T→C				A→G	C→T		A→G	G→A	A→G	A→G	A→G		G→A	A→G	G→T	A→G	T→C
												AAT→AGT		TCG→TCA	TCA→CCA	CTC→TTC	AGA→AGG	AAA→GAA	ACA→GCA	CGC→TGC		AGA→AGG				TTA→TCA	GGT→AGT	AGC→AAC	CTC→CTT	AAG→GAG	TGC→CGC				ACA→ACG	ACG→ATG		AAG→GAG	ATG→ATA	CGA→CGG	AAA→AGA	TAC→TGC		GGA→AGA	GAT→GGT	GTA→TTA	AAC→AGC	CTG→CCG
												Asn→Ser		Ser→Ser	Ser→Pro	Leu→Phe	Arg→Arg	Lys→Glu	Thr→Ala	Arg→Cys		Arg→Arg				Leu→Ser	Gly→Ser	Ser→Asn	Leu→Leu	Lys→Glu	Cys→Arg				Thr→Thr	Thr→Met		Lys→Glu	Met→Ile	Arg→Arg	Lys→Arg	Tyr→Cys		Gly→Arg	Asp→Gly	Val→Leu	Asn→Ser	Leu→Pro
												missense		synonymous	missense	missense	synonymous	missense	missense	missense		synonymous				missense	missense	missense	synonymous	missense	missense				synonymous	missense		missense	missense	synonymous	missense	missense		missense	missense	missense	missense	missense
transversion	T→A								G→T	G→T	A→T		C→G								C→G		A→T	A→C	G→C							G→C	G→C	A→T			T→A						T→A						A→T
										GGT→GTT	GAC→GTC		TGC→TGG								TTC→TTG		AAA→TAA	AGG→CGG	GGG→GCG							CGA→CCA	GGT→GCT	ACG→TCG			TTC→TAC						TTG→TAG						ACA→ACT
										Gly→Val	Asp→Val		Cys→Trp								Phe→Leu		Lys→Stop	Arg→Arg	Gly→Ala							Arg→Pro	Gly→Ala	Thr→Ser			Phe→Tyr						Leu→Stop						Thr→Thr
										missense	missense		missense								missense		nonsense	synonymous	missense							missense	missense	missense			missense						nonsense						synonymous
[truncated: 20 more columns]
