# Supplementary material for: Transition and Transversion Mutations Are Biased towards GC in Transposons of Chilo suppressalis (Lepidoptera: Pyralidae)
Source: Genes (Basel). 2016 Sep 24;7(10):72. doi: 10.3390/genes7100072 (PMC5083911; doi:10.3390/genes7100072)
Supplement: Supplementary file 1 [file genes-07-00072-s001.zip › genes-142308-supplementary/Supplementary file-Dataset S4.xls]

## Sheet: Csu-Ty3-Group1
Numbering	1	2	3	4	5	6	7	8	9	10	11	12	13	14	15	16	17	18	19	20	21	22	23	24	25	26	27	28	29	30	31	32	33	34	35	36	37	38	39	40	41	42	43	44	45	46	47	48	49
position in sequence	4	15	32	50	72	75	77	107	130	112	173	181	195	202	246	259	267	272	343	368	389	401	428	466	491	495	509	510	568	574	621	649	686	715	773	783	794	837	862	886	937	954	1028	1042	1072	1077	1084	1103	1124
position of a codon in ORF	outside of the ORF region														pos 1	pos 2	pos 1	pos 3	pos 2	pos 3	pos 3	pos 3	pos 3	pos 2	pos 3	pos 1	pos 3	pos 1	pos 2	pos 2	outside of the ORF region				pos 3	pos 1	pos 3	pos 1	pos 2	pos 2	pos 2	pos 1	pos 3	pos 2	pos 2	pos 1	pos 2	pos 3	pos 3
transition			T→C	A→G	T→C			G→A		A→G				A→G		C→T	A→G			A→G	A→G		A→G		T→C	C→T	C→T	G→A	T→C	C→T	A→G	G→A	A→G	T→C	A→G	G→A		A→G	C→T			T→C	T→C		A→G				A→G
																CCT→CTT	AAT→GAT			AAA→AAG	CAA→CAG		AAA→AAG		TTT→TTC	CCG→TCG	ACC→ACT	GCC→ACC	CTA→CCA	ACT→ATT					AGA→AGG	GTG→ATG		ACA→GCA	GCA→GTA			TAT→CAT	AAT→AAC		GAC→GGC				ATA→ATG
																Pro→Leu	Asn→Asp			Lys→Lys	Gln→Gln		Lys→Lys		Phe→Phe	Pro→Ser	Thr→Thr	Ala→Thr	Leu→Pro	Thr→Ile					Arg→Arg	Val→Met		Thr→Ala	Ala→Val			Tyr→His	Asn→Asn		Asp→Gly				Ile→Met
																missense	missense			synonymous	synonymous		synonymous		synonymous	missense	synonymous	missense	missense	missense					synonymous	missense		missense	missense			missense	synonymous		missense				missense
transversion	G→C	C→G				T→A	A→T		T→A		A→C	A→T	A→T		G→C			C→A	A→C			A→T		G→T													G→T			G→T	G→C			T→G		A→T	C→G	A→T
															GGG→CGG			CCC→CCA	CAA→CCA			GAA→GAT		TGT→TTT													GTG→GTT			TGT→TTT	GGT→GCT			ATG→AGG		AAG→TAG	ACA→AGA	AAA→AAT
															Gly→Arg			Pro→Pro	Gln→Pro			Glu→Asp		Cys→Phe													Val→Val			Cys→Phe	Gly→Ala			Met→Thr		Lys→Stop	Thr→Arg	Lys→Asn
															missense			synonymous	missense			missense		missense													synonymous			missense	missense			missense		nonsense	missense	missense
[truncated: 19 more columns]

## Sheet: Csu-Ty3-Group2
Numbering	1	2	3	4	5	6	7	8	9	10	11	12	13	14	15	16	17	18	19	20	21	22	23	24	25	26	27	28	29	30	31	32	33	34	35	36	37	38	39	40	41	42	43	44	45	46	47	48	49
position in sequence	15	32	84	130	130	136	137	138	148	181	336	343	374	400	401	424	456	474	483	510	529	532	536	600	695	765	813	837	847	854	886	962	1027	1028	1084	1097	1103	1124	1148	1155	1214	1218	1235	1244	1260	1262	1267	1297	1461
position of a codon in ORF	outside of the ORF region										pos 1	pos 2	pos 3	pos 2	pos 3	pos 2	pos 1	pos 1	pos 1	pos 1	pos 2	pos 2	pos 3	pos 1	outside of the ORF region	pos 1	pos 1	pos 1	pos 2	pos 3	pos 2	pos 3	pos 2	pos 3	pos 2	pos 3	pos 3	pos 3	pos 3	pos 1	pos 3	pos 1	pos 3	pos 3	pos 1	pos 3	pos 2	pos 2	pos 1
transition		T→C	A→G				C→T	A→G	A→G		G→A					T→C	T→C		A→G	G→A	T→C	G→A	C→T	C→T	G→A		T→C	A→G		A→G		A→G	A→G	T→C		T→C		A→G		A→G	G→A	A→G	A→G	G→A	A→G	G→A	C→T	G→A
											GAT→AAT					CTC→CCC	TAT→CAT		AAC→GAC	GCC→ACC	TTT→TCT	CGA→CAA	AAC→AAT	CGA→TGA			TAC→CAC	ACA→GCA		AAA→AAG		AAA→AAG	AAT→AGT	AAT→AAC		GAT→GAC		ATA→ATG		AAA→GAA	AAG→AAA	AAG→GAG	GGA→GGG	GAG→GAA	ATG→GTG	ATG→ATA	TCA→TTA	CGC→CAC
											Asp→Asn					Leu→Pro	Tyr→His		Asn→Asp	Ala→Thr	Phe→Ser	Arg→Gln	Asn→Asn	Arg→Stop			Tyr→His	Thr→Ala		Lys→Lys		Lys→Lys	Asn→Ser	Asn→Asn		Asp→Asp		Ile→Met		Lys→Glu	Lys→Lys	Lys→Glu	Gly→Gly	Glu→Glu	Met→Val	Met→Ile	Ser→Leu	Arg→His
											missense					missense	missense		missense	missense	missense	missense	synonymous	nonsense			missense	missense		synonymous		synonymous	missense	synonymous		synonymous		missense		missense	synonymous	missense	synonymous	synonymous	missense	missense	missense	missense
transversion	C→G			T→A	T→G	A→T				A→T		A→C	T→A	A→T	A→T			A→T								G→C			A→C		G→T				C→G		A→T		T→A										G→C
												CAA→CCA	AGT→AGA	GAA→GTA	GAA→GAT			AGG→TGG								GAA→CAA			GAT→GCT		TGT→TTT				ACA→AGA		AAA→AAT		ATT→ATA										GAG→CAG
												Gln→Pro	Ser→Arg	Glu→Val	Glu→Asp			Arg→Trp								Glu→Gln			Asp→Ala		Cys→Phe				Thr→Arg		Lys→Asn		Ile→Ile										Glu→Gln
												missense	missense	missense	missense			missense								missense			missense		missense				missense		missense		synonymous										missense
[truncated: 14 more columns]

## Sheet: Csu-Ty3-Group3
Numbering	1	2	3	4	5	6	7	8	9	10	11	12	13	14	15	16	17	18	19	20	21	22	23	24	25	26	27	28	29	30	31	32	33	34	35	36	37	38	39	40	41	42	43	44	45	46	47	48	49
position in sequence	17	38	39	64	68	75	76	99	111	129	130	152	218	246	272	272	276	277	278	285	295	328	388	389	401	431	458	466	510	536	542	544	559	572	598	614	618	621	643	649	668	683	686	696	697	715	723	769	779
position of a codon in ORF	outside of the ORF region													pos 1	pos 3	pos 3	pos 1	pos 2	pos 3	pos 1	pos 2	pos 2	pos 2	pos 3	pos 3	pos 3	pos 3	pos 2	pos 1	pos 3	pos 3	pos 2	pos 2	pos 3	pos 2	outside of the ORF region												pos 2	pos 3
transition	G→A	C→T	T→C	T→C		T→C		A→G	A→G			A→G	A→G			C→T	A→G	G→A			A→G	A→G	A→G	A→G			T→C		G→A	C→T	T→C	T→C	T→C	T→C	A→G	C→T	T→C	A→G	T→C	G→A	A→G		A→G	T→C	C→T	T→C		A→G	G→A
																CCC→CCT	AGT→GGT	AGT→AAT			GAG→GGG	TAT→TGT	CAA→CGA	CAA→CAG			TAT→TAC		GCC→ACC	AAC→AAT	TGT→TGC	ATG→ACG	GTG→GCG	CAT→CAC	AAG→AGG													CAA→CGA	GCG→GCA
																Pro→Pro	Ser→Gly	Ser→Asn			Glu→Gly	Tyr→Phe	Gln→Arg	Gln→Gln			Tyr→Tyr		Ala→Thr	Asn→Asn	Cys→Cys	Met→Thr	Val→Ala	His→His	Lys→Arg													Gln→Arg	Ala→Ala
																synonymous	missense	missense			missense	missense	missense	synonymous			synonymous		missense	synonymous	synonymous	missense	missense	synonymous	missense													missense	synonymous
transversion					T→G		C→A			A→T	T→A			G→C	C→A				T→A	A→T					A→T	C→G		G→T														T→G					G→T
														GGG→CGG	CCC→CCA				AGT→AGA	AAC→TAC					GAA→GAT	GAC→GAG		TGT→TTT
														Gly→Arg	Pro→Pro				Ser→Arg	Asn→Tyr					Glu→Asp	Asp→Glu		Cys→Phe
														missense	synonymous				missense	missense					missense	missense		missense
[truncated: 50 more columns]

## Sheet: Csu-Ty3-Group4
Numbering	1	2	3	4	5	6	7	8	9	10	11	12	13	14	15	16	17	18	19	20	21	22	23	24	25	26	27	28	29	30	31	32	33	34	35	36	37	38	39	40	41	42	43	44	45	46	47	48	49
position in sequence	61	75	78	98	107	135	156	173	185	205	246	341	401	435	466	485	495	510	521	544	572	616	649	683	690	694	749	762	765	779	783	831	837	886	895	915	920	937	939	948	990	992	1028	1035	1036	1061	1070	1071	1099
position of a codon in ORF	outside of the ORF region										pos 1	pos 3	pos 3	pos 1	pos 2	pos 3	pos 1	pos 1	pos 3	pos 2	pos 3	outside of the ORF region					pos 3	pos 1	pos 1	pos 3	pos 1	pos 1	pos 1	pos 2	pos 2	pos 2	pos 3	pos 2	pos 1	pos 1	pos 1	pos 3	pos 3	pos 1	pos 2	pos 3	pos 3	pos 1	pos 2
transition	C→T	T→C			G→A				T→C	A→G		T→C				C→T	C→T	G→A	G→A	T→C	T→C	T→C	G→A		C→T			G→A		G→A	G→A		A→G			T→C	A→G		A→G	A→G	A→G	A→G	T→C	A→G	T→C	A→G	G→A	G→A	A→G
												GGT→GGC				AAC→AAT	CCG→TCG	GCC→ACC	AGG→AGA	ATG→ACG	CAT→CAC							GAA→AAA		GCG→GCA	GTG→ATG		ACA→GCA			TTG→TCG	AAA→AAG		AAA→GAA	AAG→GAG	AAA→GAA	AAA→AAG	AAT→AAC	ATA→GTA	ATA→ACA	ATA→ATG	ATG→ATA	GAC→AAC	GAT→GGT
												Gly→Gly				Asn→Asn	Pro→Ser	Ala→Thr	Arg→Arg	Met→Thr	His→His							Glu→Lys		Ala→Ala	Val→Met		Thr→Ala			Leu→Ser	Lys→Lys		Lys→Glu	Lys→Glu	Lys→Glu	Lys→Lys	Asn→Asn	Ile→Val	Ile→Thr	Ile→Met	Met→Ile	Asp→Asn	Asp→Gly
												synonymous				synonymous	missense	missense	synonymous	missense	synonymous							missense		synonymous	missense		missense			missense	synonymous		missense	missense	missense	synonymous	synonymous	missense	missense	missense	missense	missense	missense
transversion			T→A	C→A		T→G	A→T	A→C			G→C		A→T	A→C	G→T									T→G		A→T	G→T		G→C			G→C		G→T	A→C			G→C
											GGG→CGG		GAA→GAT	AAT→CAT	TGT→TTT												ATG→ATT		GAA→CAA			GGA→CGA		TGT→TTT	AAG→ACG			GGT→GCT
											Gly→Arg		Glu→Asp	Asn→His	Cys→Phe												Met→Ile		Glu→Gln			Gly→Arg		Cys→Phe	Lys→Thr			Gly→Ala
											missense		missense	missense	missense												missense		missense			missense		missense	missense			missense
[truncated: 26 more columns]
